# Supplementary material for: QTL mapping and identification of candidate genes using a genome-wide association study for heat tolerance at anthesis in rice (Oryza sativa L.)
Source: Front Genet. 2022 Sep 15;13:983525. doi: 10.3389/fgene.2022.983525 (PMC9520461; doi:10.3389/fgene.2022.983525)
Supplement: Supplementary file 2 [file Table1.XLS]

## Sheet: Sheet1
Table S1. The 173 rice accessions information used in this study and the mean phenotype value in E1 and E2 environments.
Code	Germplasm name	Origin	Sourcea	Q value		SFn		SFht		RSF
				Q1	Q2	E1	E2	E1	E2	E1	E2
1	Longjing 22	Heilongjiang, China	SRX6454392	0.99999	1e-05	89.16	89.7282	24.8366	24.7549	27.9804	27.7455
2	Longjing 28	Heilongjiang, China	SRX6454389	0.987161	0.012839	84.9632	86.485	23.2252	22.931	27.4381	26.7145
3	Longjing 27	Heilongjiang, China	SRX6454390	0.99999	1e-05	83.4013	86.2101	37.1173	36.8056	44.5033	42.7494
4	024248	Hunan, China	SRX509806	0.870257	0.129743	93.4067	90.2104	33.1019	30.8171	35.6598	34.5014
5	Wuyunjing 21	Jiangsu,China	SRX6454492	0.963157	0.036843	73.4951	77.6158	26.8259	24.6547	36.831	31.7582
6	Tijin	Jiangsu,China	SRX6454490	0.895311	0.104689	80.8275	79.5718	9.17063	8.84871	11.3743	11.1385
7	Zhongguo 91	Japan	SRX6454481	0.99064	0.00936	77.5368	82.6765	13.7319	12.4706	17.8129	15.0443
8	Kangbingyueguang	Jiangsu,China	SRX6454349	0.99999	1e-05	96.1674	92.7823	16.4686	17.1092	17.1505	18.4351
9	Hongnong 5hao	Jiangsu,China	SRX6454370	0.99999	1e-05	77.8643	79.9358	33.7932	33.088	43.5021	41.3995
10	Guihuahuang	Jiangsu,China	SRX509710	0.99999	1e-05	90.9916	93.8332	29.239	32.2761	32.1415	34.3961
11	Nannongjing 1R	Jiangsu,China	SRX6454430	0.711918	0.288082	75.0363	81.7972	44.079	41.5884	58.776	51.1668
12	Hongmangshajing	Jiangsu,China	SRX6454503	0.050614	0.949386	70.2148	69.7421	18.2888	14.8564	26.0294	21.2998
13	Wanhuangdao	Jiangsu,China	SRX6454488	0.99999	1e-05	93.0882	90.9371	39.823	43.3081	42.872	47.6249
14	Xudao 3hao	Jiangsu,China	SRX6454314	0.99999	1e-05	90.9463	91.8122	24.2306	28.6657	26.6427	31.1775
15	Youzhiyueguang	Jiangsu,China	SRX6454357	0.99999	1e-05	92.4777	89.6591	19.2814	22.1359	20.8564	24.7607
16	Yuedao 68	Vietnam	SRX6454460	1e-05	0.99999	96.2395	94.7414	47.0685	46.0166	48.9348	48.564
17	Suyunuo	Jiangsu,China	SRX6454465	0.99999	1e-05	96.4927	96.3064	33.2621	28.2853	34.5172	29.3589
18	Longdao 8hao	Heilongjiang, China	SRX6454388	0.961066	0.038934	83.2301	86.5767	9.47284	11.4368	11.4284	13.2281
19	Longdao 6hao	Heilongjiang, China	SRX6454416	0.96099	0.03901	90.5437	90.9188	40.558	41.233	44.883	45.4478
20	Qiutianxiaoding	Japan	SRX6454408	0.99999	1e-05	92.1092	88.0947	37.5872	35.8991	40.7027	40.7643
21	Zhenghan 2hao	Henan,China	SRX6454482	0.99999	1e-05	86.8943	90.1469	31.0593	31.9675	35.8469	35.4472
22	Xiangjing 9407	Jiangsu,China	SRX6454319	0.985873	0.014127	88.9655	89.4997	24.6616	20.9104	27.7266	23.3575
23	Nongxiang 21	Hunan,China	SRX6454399	1e-05	0.99999	87.1566	82.1456	45.9689	43.0773	53.0054	52.4414
24	Fengyouwan 8hao	Hunan,China	SRX6454500	1e-05	0.99999	87.4951	89.0695	35.0873	39.2096	40.2927	44.1417
25	Xiangwanxian 17	Hunan,China	SRX6454317	0.89489	0.10511	92.2083	93.8262	47.0968	48.7796	51.2025	51.9825
26	Shenlenuo	Jiangsu,China	SRX6454436	0.99999	1e-05	78.3024	84.3936	21.7593	23.3565	27.7911	27.9809
27	Hongjiaozhan	Jiangsu,China	SRX6454504	0.077197	0.922803	98.7179	97.1616	56.8786	55.7168	57.5757	57.241
28	Yuedao 37	Vietnam	SRX6454381	1e-05	0.99999	89.3741	88.4682	40.4453	38.35	45.4008	43.5584
29	Sujing 353	Jiangsu,China	SRX6454469	0.99999	1e-05	57.5926	61.6524	23.3698	19.0359	40.4376	31.6715
30	Wanjingnuo	Anhui,China	SRX6454487	0.99999	1e-05	98.8447	97.8156	30.9738	28.1768	31.3579	28.8259
31	Nongxiang 26	Hunan,China	SRX6454419	1e-05	0.99999	90.0267	86.7011	35.8138	42.6782	39.79	49.4893
32	Yuedao 9	Vietnam	SRX6454457	1e-05	0.99999	93.1397	90.8674	52.3232	55.5556	56.2925	61.1392
33	Yandao 8hao	Jiangsu,China	SRX6454339	0.99999	1e-05	99.3056	100	25.6424	28.4382	25.7876	28.4382
34	Huaidao 11hao	Jiangsu,China	SRX6454371	0.99999	1e-05	96.0993	95.6412	24.9114	20.8605	25.9267	21.8726
35	Nannongjing 004	Jiangsu,China	SRX6454429	0.99999	1e-05	97.2022	96.3271	30.9583	35.7399	31.8493	37.1503
36	Zhen9424	Jiangsu,China	SRX6454478	0.99999	1e-05	88.1376	85.23	24.1196	20.1678	27.3678	23.7667
37	Baikenuo	Jiangsu,China	SRX6454454	0.038284	0.961716	89.7879	92.5336	19.084	21.0361	21.2471	22.6458
38	Diantun502xuanzao	Yunnan,China	SRX6454327	1e-05	0.99999	83.0778	83.5786	23.3889	18.8286	28.0024	22.5107
39	Yuedao 41	Vietnam	SRX6454380	1e-05	0.99999	90.2335	93.2284	48.6551	49.2347	53.9141	53.1293
40	M1004	Jiangsu,China	SRX6454425	0.9244	0.0756	86.5325	88.5991	19.3922	17.1218	22.4097	19.439
41	Nongxiang 25	Hunan,China	SRX6454402	1e-05	0.99999	92.3333	91.0881	32.7083	34.2997	35.4066	37.6271
42	Longnuo 3hao	Heilongjiang, China	SRX6454394	0.989265	0.010735	92.482	93.2517	25.6227	25.4727	27.6989	27.307
43	Mudanjiang 28	Heilongjiang, China	SRX6454432	0.946446	0.053554	92.0269	93.2997	23.2268	22.3228	25.2435	23.9289
44	Yujing 6hao	Henan,China	SRX6454464	0.99999	1e-05	95.467	90.6659	38.8889	37.9858	40.7982	41.6695
45	Shengdao 808	Shanxi,China	SRX509795	0.99999	1e-05	61.8881	65.2149	18.5325	19.1675	30.0906	29.8134
46	Yuedao 32	Vietnam	SRX6454382	1e-05	0.99999	90.001	88.9265	34.7711	34.5897	38.7923	38.9986
47	Yuedao 107	Vietnam	SRX6454358	0.068813	0.931187	93.1384	92.2546	47.3398	41.3876	50.6109	44.9178
48	Yuedao 61	Vietnam	SRX6454384	1e-05	0.99999	95.9399	92.7559	46.2687	44.8123	48.1576	48.3317
49	Yuedao 50	Vietnam	SRX6454376	1e-05	0.99999	86.9982	85.869	50.2892	49.9069	57.8989	58.2877
50	Yuedao 109	Vietnam	SRX6454360	1e-05	0.99999	89.899	86.7868	43.9262	43.5962	48.8689	50.2519
51	Longjing 20	Heilongjiang, China	SRX6454385	0.99999	1e-05	85.5526	90.2381	11.2155	10.2632	13.1366	11.3915
52	Xiangchuanwuxinbaimi	Jiangsu,China	SRX6454485	0.211254	0.788746	89.4298	88.1771	32.5102	32.934	36.4212	37.3523
53	Jindao 1007	Tianjin,China	SRX6454344	0.988307	0.011693	89.8286	93.2254	19.7187	23.3124	21.8826	25.001
54	Zaijinjing	Jiangsu,China	SRX6454462	0.99999	1e-05	79.7567	80.4255	28.4922	28.7914	35.7125	35.7949
55	Malaihong	Jiangsu,China	SRX6454426	0.306333	0.693667	93.259	93.7922	16.8803	19.5112	18.0953	20.8018
56	Nannongjing 3786	Jiangsu,China	SRX509809	0.99999	1e-05	89.2097	88.921	25.8333	23.3333	29.0495	26.428
57	Wuyunjing 8hao	Jiangsu,China	SRX6454491	0.99999	1e-05	98.4767	96.3562	26.2275	23.2246	26.6305	24.074
58	Yuzhenxiang	Hunan,China	SRX6454461	0.428729	0.571271	86.7063	85.9206	40.0313	40.1824	46.1713	46.7633
59	Yuedao 24	Vietnam	SRX6454353	1e-05	0.99999	85.4692	87.8791	30.1086	33.8916	35.197	38.6159
60	Yuedao 3	Vietnam	SRX6454354	1e-05	0.99999	95.5818	95.8525	48.5458	44.7845	50.7616	46.7662
61	Yuedao 43	Vietnam	SRX6454379	0.047707	0.952293	83.7229	83.6347	39.3541	37.9631	47.1183	45.5505
62	Yuedao 48	Vietnam	SRX6454378	1e-05	0.99999	76.9248	73.296	41.0649	41.2594	53.538	57.0058
63	Yuedao 49	Vietnam	SRX6454377	1e-05	0.99999	66.7657	69.3462	42.5614	44.3537	63.7637	63.9092
64	Yuedao 13	Vietnam	SRX6454362	1e-05	0.99999	97.0504	97.7798	48.2221	49.1898	49.683	50.3273
65	Zhognzuo 93	Japan	SRX509833	0.99999	1e-05	94.9085	93.3034	18.2034	22.038	19.149	23.6956
66	Xudao 5hao	Jiangsu,China	SRX6454312	0.99999	1e-05	91.3636	91.092	35.6989	31.9159	39.0812	34.9051
67	Di glu dao	Jiangsu,China	SRX6454328	0.99999	1e-05	83.9744	82.1628	25.8696	26.2542	30.8458	32.1465
68	Huaidao 8hao	Jiangsu,China	SRX6454368	0.99999	1e-05	86.6521	88.8874	34.2377	32.7448	39.7876	37.4305
69	Dongzheng 1640	Jiangsu,China	SRX6454330	0.99999	1e-05	89.9629	90.5085	11.226	11.2435	12.4506	12.3812
70	Yanjing 8hao	Jiangsu,China	SRX6454335	0.99999	1e-05	85.5091	86.1378	23.6301	24.282	27.6355	28.1811
71	Huifeng 2	Jiangsu,China	SRX6454372	0.99999	1e-05	92.5012	87.4236	26.7393	27.0658	28.9938	30.932
72	Yandao 9hao	Jiangsu,China	SRX6454334	0.99999	1e-05	90.2433	93.7027	28.1488	30.37	31.1924	32.3781
73	Lianjing 4hao	Jiangsu,China	SRX6454424	0.988719	0.011281	95.8704	97.4696	35.8789	35.6746	37.4348	36.5915
74	Huifeng 1	Jiangsu,China	SRX6454365	0.99999	1e-05	95.3032	95.3322	17.1648	16.4651	18.0412	17.3259
75	Sihao 4280	Jiangsu,China	SRX6454472	0.99999	1e-05	91.4752	91.1557	12.8109	9.85736	14.0345	10.8252
76	Sihao 4330	Jiangsu,China	SRX6454473	0.99999	1e-05	93.2713	89.7329	23.3288	27.3465	24.9952	30.613
77	Sihao 4259	Jiangsu,China	SRX6454471	0.980065	0.019935	88.2312	87.1996	8.87142	12.5152	10.0589	14.3636
78	Zhengdao 18	Henan,China	SRX6454479	0.99999	1e-05	91.3489	93.7636	10.3388	10.7388	11.4051	11.4807
79	Jingnuo 330	Anhui,China	SRX6454350	0.99999	1e-05	97.3833	98.1993	29.4646	30.9474	30.3107	31.5454
80	Zhongjing 212	Jiangsu,China	SRX6454476	0.977194	0.022806	92.9531	90.8367	20.8313	20.4523	22.4101	22.5165
81	Wuyunjing 21hao	Jiangsu,China	SRX6454492	0.99999	1e-05	96.8558	97.5156	37.4352	40.9427	38.6543	41.9693
82	Huajing 6hao	Jiangsu,China	SRX6454367	0.99999	1e-05	90.3705	89.1946	23.7116	25.4147	26.2553	28.4276
83	Yangfujing 8hao	Jiangsu,China	SRX6454337	0.99999	1e-05	90.8809	92.1021	32.6434	32.568	35.9353	35.4113
84	Zhendao 99	Jiangsu,China	SRX6454477	0.99999	1e-05	91.2232	92.9167	25.3624	25.125	27.8696	27.1934
85	Ningjing 2hao	Jiangsu,China	SRX6454396	0.99999	1e-05	96.3319	95.9462	24.1776	24.0961	25.0928	25.1171
86	Huajing 5hao	Jiangsu,China	SRX6454366	0.884833	0.115167	96.4311	95.3748	9.96281	7.69307	10.3028	8.06754
87	Zhongjing 9677	Jiangsu,China	SRX6454506	0.99999	1e-05	67.6435	70.6851	18.2797	22.1733	26.9766	31.421
88	Yangfujing 7hao	Jiangsu,China	SRX6454338	0.99999	1e-05	97.6142	96.9879	40.3523	39.0677	41.3488	40.3029
89	Yuedao 12	Vietnam	SRX6454361	1e-05	0.99999	71.2407	68.8259	47.5914	50.0639	68.2333	73.365
90	Yuedao 62	Vietnam	SRX6454383	1e-05	0.99999	71.9672	70.8688	38.0789	38.914	52.918	54.9067
91	Wunuoyihao	Jiangsu,China	SRX6454493	0.99999	1e-05	84.7434	80.976	47.1042	41.4286	55.4719	51.1574
92	Yuedao 66	Vietnam	SRX6454459	1e-05	0.99999	91.6611	92.4349	22.3359	22.0493	24.3842	23.8942
93	Wumangyedao	Shanghai,China	SRX6454494	0.99999	1e-05	85.9416	88.8972	55.5541	56.5856	64.6782	63.8327
94	Haobuka	Jiangsu,China	SRX6454496	1e-05	0.99999	70.8699	68.3099	36.1711	31.9887	51.0077	46.7932
95	Yuedao 22	Vietnam	SRX6454363	1e-05	0.99999	65.2778	66.9462	50.9259	49.7619	78.1119	74.7154
96	Jianongnuo 2hao	Jiangsu,China	SRX6454341	0.99999	1e-05	94.6125	96.2056	30.7621	34.4268	32.5144	35.7289
97	Xudao 4hao	Jiangsu,China	SRX6454311	0.99999	1e-05	99.2021	96.0771	28.2857	32.1818	28.5127	33.621
98	Sihao 4040	Jiangsu,China	SRX6454439	0.99999	1e-05	95.5195	94.2914	31.6199	34.8372	33.136	36.9083
99	Yanjing 9hao	Jiangsu,China	SRX6454332	0.99999	1e-05	98.9913	96.5821	40.8971	35.472	41.3195	36.6651
100	Sihao 4081ck	Jiangsu,China	SRX6454441	0.95145	0.04855	91.8622	90.7414	26.0338	25.3412	28.2904	27.921
101	Sihao 4041	Jiangsu,China	SRX6454442	0.983193	0.016807	97.3711	99.0586	33.4136	32.6856	34.2799	33.0085
102	Sihao 4031	Jiangsu,China	SRX6454440	0.76435	0.23565	95.9284	96.8337	52.3884	54.1214	54.6088	55.8981
103	Wandao 68	Anhui,China	SRX6454489	0.989978	0.010022	91.2678	94.6638	34.4086	35.974	37.7047	38.0007
104	Wuxiang 99-8	Jiangsu,China	ERS039280	0.99999	1e-05	91.0227	89.5542	42.449	42.1839	46.6013	47.0732
105	Zhongjing 131	Jiangsu,China	SRX6454483	0.99999	1e-05	98.2639	96.9478	28.6149	27.3731	29.135	28.232
106	Ningjinghui 260	Jiangsu,China	SRX6454398	0.99999	1e-05	96.9979	97.0902	31.031	32.0692	31.9818	33.0262
107	Ningjinghui 237	Jiangsu,China	SRX6454395	0.894106	0.105894	93.379	92.7617	24.2528	24.2528	26.0269	26.2287
108	Sihao 4029	Jiangsu,China	SRX6454437	0.99999	1e-05	92.278	94.4103	39.6969	41.8635	42.9986	44.3768
109	Ludao	Jiangsu,China	SRX6454427	0.99999	1e-05	46.8124	49.8693	29.7589	26.5693	63.7324	54.6174
110	Yangfujing 4901	Jiangsu,China	SRX6454333	0.99999	1e-05	91.947	90.6075	24.7642	25.2976	26.9497	27.919
111	Yandao 6hao	Jiangsu,China	SRX6454340	0.951457	0.048543	79.0405	78.5463	23.0398	26.1349	29.2382	33.2617
112	Cbao	Anhui,China	SRX6454323	0.89353	0.10647	72.2041	63.8656	23.7549	25.3283	33.1401	39.8249
113	Zhendao 10hao	Jiangsu,China	SRX6454480	1e-05	0.99999	94.266	94.9614	25.9006	29.2772	27.4777	30.8469
114	Baoxintaihuqing	Jiangsu,China	SRX6454453	0.363107	0.636893	91.2104	93.3377	35.595	37.355	38.9992	40.0241
115	Huaidao 9hao	Jiangsu,China	SRX6454369	0.951659	0.048341	88.2549	89.118	39.8675	43.2166	45.173	48.4552
116	Xiaobaidao	Jiangsu,China	SRX6454318	0.99999	1e-05	71.0623	74.7863	22.9332	24.0725	32.2674	32.2081
117	Yaxuenuo	Jiangsu,China	SRX6454331	0.99999	1e-05	97.9189	98.7207	7.12126	6.22665	7.28594	6.30645
118	Yangguang 200	Jiangsu,China	SRX6454336	0.99999	1e-05	71.9192	73.4181	33.0843	31.6393	46.0546	43.0881
119	Zaoshirihuangdao	Jiangsu,China	SRX6454456	0.99999	1e-05	87.526	86.7399	28.2315	28.7059	32.2295	33.0921
120	Luohanhuang	Jiangsu,China	SRX6454428	0.99999	1e-05	85.5158	88.4453	24.6545	25.2326	28.8309	28.5435
121	Xudao 2hao	Jiangsu,China	SRX509826	0.850944	0.149056	95.9606	94.8857	23.9425	24.9441	24.9477	26.3049
122	Xudao 9201B	Jiangsu,China	SRX509712	0.99999	1e-05	67.3114	67.6482	21.002	20.622	32.1097	31.2082
123	Ebusinuodao	Zhejiang, China	SRX509813	0.99999	1e-05	96.7725	95.8344	27.7337	28.8695	28.6809	30.1248
124	Yueguang	Japan	SRX6454458	0.99999	1e-05	77.3096	77.8731	10.3051	12.6146	13.2916	16.2028
125	Yimuhu	Jiangsu,China	SRX6454356	1e-05	0.99999	95.0069	92.2582	35.6179	36.6404	37.4879	39.7199
126	Qingkong	Jiangsu,China	SRX6454407	0.99999	1e-05	93.8371	92.6786	11.8899	13.0321	12.6711	14.0875
127	RT61	Japan	SRX6454412	0.99999	1e-05	89.6825	91.6667	25.9259	24.2894	28.8743	26.4535
128	IL38	Japan	SRX6454346	0.99999	1e-05	88.1924	90.101	24.6866	28.0199	28.0097	31.0329
129	Liuyezhan	Hubei,China	SRX509786	1e-05	0.99999	92.9935	88.3222	30.6366	26.9821	32.8244	30.5585
130	Zaoxian 14	Anhui, China	SRX510025	0.018444	0.981556	69.6093	68.4599	35.9302	40.0211	51.5426	58.4289
131	Xu91075	Jiangsu,China	SRX6454316	1e-05	0.99999	86.8532	86.1463	25.9573	26.2608	29.9912	30.6485
132	Xudao 25-7	Jiangsu,China	SRX6454313	0.99999	1e-05	93.8478	94.2466	45.5882	44.2951	48.5637	46.9781
133	Qing7	Jiangsu,China	SRX6454403	1e-05	0.99999	89.2611	92.15	54.8333	52.9897	61.6212	57.4909
134	Sihao 4141	Jiangsu,China	SRX6454443	0.99999	1e-05	91.0738	89.3785	27.335	28.282	30.017	31.6561
135	SH189	Jiangsu,China	SRX6454409	0.534521	0.465479	77.6112	76.7263	18.992	17.9513	24.4828	23.4441
136	SHN1	Jiangsu,China	SRX6454438	1e-05	0.99999	90.8889	94.0127	40.3986	38.6905	44.4424	41.1813
137	Suwujing	Jiangsu,China	SRX6454470	1e-05	0.99999	91.6615	89.6672	18.09	20.013	19.7296	22.3831
138	9522B	Jiangsu,China	SRX6454449	0.99999	1e-05	97.1904	96.7174	28.3018	23.3579	29.1121	24.1462
139	863B	Jiangsu,China	SRX6454450	0.978201	0.021799	93.0739	91.4266	29.1429	27.3856	31.1952	29.921
140	Biaojiyongzijing	Jiangsu,China	SRX6454446	0.922771	0.077229	91.1929	91.7647	20.7746	22.8125	22.7697	24.8041
141	Zigu	Jiangsu,China	SRX6454508	0.059563	0.940437	81.275	80.6027	46.0187	43.4286	56.6764	53.9171
142	Jiangpuchangliheimidao	Jiangsu,China	SRX6454342	0.14841	0.85159	79.9968	82.7564	32.7098	31.6893	40.8799	38.3812
143	A7444	Jiangsu,China	SRX6454452	0.89154	0.10846	95.0618	92.178	37.5505	33.4842	39.5692	36.4463
144	Xiepihuang	Jiangsu,China	SRX6454315	0.99999	1e-05	83.9101	82.9577	45.2929	44.1384	54.115	53.3843
145	Shengtangqing	Jiangsu,China	SRX6454413	0.168638	0.831362	56.3793	60.6177	44.2184	44.3785	78.5211	73.9642
146	Chuan 6xian	Sichuan,China	SRX6454326	1e-05	0.99999	76.2102	76.0553	34.2451	37.1986	44.9674	48.8184
147	Chuan 5xian	Sichuan,China	SRX6454325	1e-05	0.99999	80.1763	87.6472	29.5119	25.8272	36.8088	30.0863
148	Shufeng 101	Sichuan,China	SRX509694	1e-05	0.99999	93.737	94.1103	39.755	37.335	42.4777	39.6213
149	Chengnongshuijing	Sichuan,China	SRX509708	1e-05	0.99999	79.3939	75.6577	38.9274	39.4488	48.9989	52.4564
150	Xiangxiandao 10hao	Hunan,China	SRX6454486	0.057773	0.942227	89.9744	89.7839	24.9696	29.2415	27.7466	32.5871
151	Ⅱ-32B	Hunan,China	SRX6454373	0.029498	0.970502	85.1052	81.603	38.6492	36.3258	45.6351	44.5534
152	Chenwan 3hao	Hunan, China	SRX509833	1e-05	0.99999	59.0876	54.4372	31.2807	27.8158	53.0054	50.9989
153	Xiangaizao 10hao	Hunan, China	SRX509679	1e-05	0.99999	81.7098	85.1439	35.6928	33.5108	43.6732	39.4813
154	Yuetai B	Guangdong,China	SRX6454463	0.008927	0.991073	76.7802	71.646	33.2866	32.7004	43.2856	45.8271
155	Qimiaoxiang 2hao	Guangdong,China	SRX6454404	1e-05	0.99999	78.8505	73.6103	44.1271	42.7916	55.9694	58.0823
156	Shengyou 2hao	Guangdong,China	SRX6454414	0.042138	0.957862	87.2073	88.032	32.7438	37.5779	37.5548	42.667
157	Guichao 2hao	Guangdong,China	SRX509700	1e-05	0.99999	79.3083	82.9843	50.5	50.4808	63.7514	61.1986
158	Minghui 63	Fujian,China	SRX6454431	1e-05	0.99999	77.8242	78.9236	39.8882	39.688	51.2883	50.2785
159	Longtepu B	Fujian,China	SRX6454393	1e-05	0.99999	93.0674	95.0986	44.6429	42.1556	48.0055	44.5456
160	Hainanxian R	Hainan,China	SRX6454497	0.020042	0.979958	92.9773	90.9818	38.8835	39.2925	41.8231	43.2459
161	Zajiaohaigu	Hainan,China	SRX6454455	0.011464	0.988536	96.6753	97.9549	25.9615	26.8939	26.8539	27.4343
162	Nuohangu	Yunnan,China	SRX6454401	0.912339	0.087661	90.1678	91.757	46.3578	44.5238	51.4298	48.4279
163	Lincangwazudiquhangu	Yunnan,China	SRX6454417	0.911317	0.088683	66.9643	68.1548	34.6594	36.3923	51.7811	53.3088
164	Yuedao 55	Vietnam	SRX6454375	1e-05	0.99999	77.0556	79.9486	28.3478	27.836	36.9401	34.7807
165	Yuedao 108	Vietnam	SRX6454359	0.06996	0.93004	79.197	78.3866	53.8201	50.1218	67.9553	63.9356
166	IR112	Philippines	SRX6454345	1e-05	0.99999	94.2298	90.2267	25.3423	26.6638	26.9795	29.9933
167	IR64	Philippines	SRX6454347	1e-05	0.99999	86.1959	85.3779	23.7694	23.9621	27.6668	28.237
168	Arias	Indonesia	SRX6454451	0.035517	0.964483	90.7382	93.0274	42.5453	42.43	46.8836	45.6001
169	CAMOR	Indonesia	SRX6454322	0.825085	0.174915	89.3092	91.7545	30.9111	31.2734	34.7918	34.1488
170	Gendjah Gempol	Indonesia	SRX6454499	0.792601	0.207399	74.0194	68.0597	35.6438	36.6628	48.2135	53.9593
171	BULUH BAWU	Indonesia	SRX6454321	0.848138	0.151862	64.6942	68.0869	45.0366	43.7894	69.6139	64.4139
172	Cailiao 1	Indonesia	SRX6454406	0.99999	1e-05	97.9628	98.8216	40.7563	37.7115	41.611	38.1503
173	Cailiao 2	Indonesia	SRX6454411	0.99999	1e-05	95.3698	95.3176	28.1153	32.6087	29.4939	34.2122
a ERS and SRX indicated the NCBI sequence Read Archive (SRA) accession number.
