# Supplementary material for: QTL mapping and identification of candidate genes using a genome-wide association study for heat tolerance at anthesis in rice (Oryza sativa L.)
Source: Front Genet. 2022 Sep 15;13:983525. doi: 10.3389/fgene.2022.983525 (PMC9520461; doi:10.3389/fgene.2022.983525)
Supplement: Supplementary file 4 [file Table3.XLS]

## Sheet: Sheet1
Table S3. The SNP information in the 22.11–22.19 Mb candidate region for relative spikelet fertility.
MSU ID	SNP location	Reference	Alternative	Region	Variation type	Associated signal in GWAS (P value)
LOC_Os09g38410	9:22110508	G	C	Intron
LOC_Os09g38410	9:22110719	C	T	Intron
LOC_Os09g38410	9:22110765	C	T	Intron
LOC_Os09g38410	9:22110842	C	G	Intron
LOC_Os09g38410	9:22110980	A	G	Intron
LOC_Os09g38410	9:22111284	T	C	Intron
LOC_Os09g38410	9:22111293	A	G	Intron
LOC_Os09g38410	9:22111379	T	G	Intron
LOC_Os09g38410	9:22111651	A	T	Intron
LOC_Os09g38410	9:22111832	C	G	Upstream
LOC_Os09g38410	9:22112052	T	C	Upstream		3.7856e-05
LOC_Os09g38410	9:22112224	C	A	Upstream
LOC_Os09g38410	9:22112234	T	C	Upstream
LOC_Os09g38410	9:22112724	G	T	Upstream
LOC_Os09g38410	9:22113801	T	C	Upstream
LOC_Os09g38410	9:22114115	A	T	Upstream
LOC_Os09g38420	9:22114250	T	C	3'-prime UTR
LOC_Os09g38420	9:22114907	A	C	Intron
LOC_Os09g38420	9:22115121	C	T	Intron
LOC_Os09g38420	9:22115739	G	A	Exon	Synonymous
LOC_Os09g38420	9:22115770	T	C	Intron
LOC_Os09g38420	9:22115784	T	C	Intron
LOC_Os09g38420	9:22116478	G	A	Intron
LOC_Os09g38420	9:22116523	G	A	Intron
LOC_Os09g38420	9:22116565	T	A	Intron
LOC_Os09g38420	9:22116755	G	T	Intron
LOC_Os09g38420	9:22116779	C	T	Intron		7.6512e-05
LOC_Os09g38420	9:22116907	C	T	Intron
LOC_Os09g38420	9:22117044	T	C	Exon	Synonymous
LOC_Os09g38420	9:22117176	A	T	Intron
LOC_Os09g38420	9:22117744	T	C	Intron
LOC_Os09g38420	9:22117856	A	G	Intron
LOC_Os09g38420	9:22118988	C	T	Intron
LOC_Os09g38420	9:22119201	C	T	Intron
LOC_Os09g38420	9:22119383	A	C	Intron
LOC_Os09g38420	9:22119391	A	G	Intron
LOC_Os09g38420	9:22119426	T	G	Intron
LOC_Os09g38420	9:22119727	A	G	Exon	Nonsynonymous
LOC_Os09g38420	9:22120007	A	C	Upstrean
LOC_Os09g38420	9:22120396	C	T	Upstream
LOC_Os09g38420	9:22120925	C	T	Upstrean
LOC_Os09g38420	9:22120980	C	T	Upstream
LOC_Os09g38420	9:22121181	G	A	Upstrean
LOC_Os09g38420	9:22121202	C	T	Upstream
LOC_Os09g38420	9:22121302	G	T	Upstrean
LOC_Os09g38420	9:22121324	C	T	Upstream
LOC_Os09g38420	9:22121707	A	G	Upstrean
LOC_Os09g38420	9:22121758	G	A	Upstream
LOC_Os09g38420	9:22121843	C	T	Upstrean
LOC_Os09g38420	9:22121871	G	A	Upstream
LOC_Os09g38420	9:22122303	C	T	Upstream
LOC_Os09g38429	9:22122476	T	A	Upstream
LOC_Os09g38429	9:22122516	T	G	Upstream
LOC_Os09g38429	9:22122728	T	C	Upstream
LOC_Os09g38429	9:22122938	G	A	Upstream
LOC_Os09g38429	9:22123007	T	G	Upstream
LOC_Os09g38429	9:22123015	C	T	Upstream
LOC_Os09g38429	9:22123260	C	T	Upstream
LOC_Os09g38429	9:22123281	C	A	Upstream
LOC_Os09g38429	9:22123475	C	A	Upstream
LOC_Os09g38440	9:22124453	G	A	Upstream
LOC_Os09g38440	9:22124492	G	A	Upstream
LOC_Os09g38440	9:22124573	C	G	Upstream
LOC_Os09g38440	9:22124596	A	T	Upstream
LOC_Os09g38440	9:22124671	A	G	Upstream
LOC_Os09g38440	9:22124768	A	G	Upstream
LOC_Os09g38440	9:22124840	T	C	Upstream
LOC_Os09g38440	9:22124966	A	C	Upstream
LOC_Os09g38440	9:22125100	G	C	Upstream
LOC_Os09g38440	9:22125456	C	T	Upstream
LOC_Os09g38440	9:22125519	A	C	Upstream
LOC_Os09g38440	9:22126009	T	C	Upstream
LOC_Os09g38440	9:22126112	A	C	Upstream
LOC_Os09g38440	9:22126254	A	T	Upstream
LOC_Os09g38440	9:22126506	T	G	Upstream
LOC_Os09g38440	9:22126995	A	T	Upstream
LOC_Os09g38440	9:22127013	C	T	Upstream
LOC_Os09g38440	9:22127019	G	T	Upstream
LOC_Os09g38440	9:22127045	A	T	Upstream
LOC_Os09g38440	9:22127201	A	G	Upstream
LOC_Os09g38440	9:22127609	A	C	Upstream
LOC_Os09g38440	9:22127955	T	C	Upstream
LOC_Os09g38440	9:22128004	C	T	Upstream
LOC_Os09g38440	9:22128251	C	G	Upstream
LOC_Os09g38440	9:22128393	T	C	Upstream
LOC_Os09g38440	9:22128539	A	G	Upstream
LOC_Os09g38440	9:22128578	C	G	Upstream
LOC_Os09g38440	9:22128750	A	G	Upstream
LOC_Os09g38440	9:22129211	A	G	Upstream
LOC_Os09g38440	9:22129301	C	T	Upstream
LOC_Os09g38440	9:22129504	C	T	Upstream
LOC_Os09g38440	9:22129935	A	G	Upstream
LOC_Os09g38440	9:22130400	G	A	Upstream
LOC_Os09g38440	9:22130685	T	C	Exon	Nonsynonymous
LOC_Os09g38440	9:22130987	G	A	Exon	Nonsynonymous
LOC_Os09g38440	9:22131212	T	C	Intron
LOC_Os09g38440	9:22131215	T	A	Intron
LOC_Os09g38440	9:22131423	G	A	Intron		1.6633e-05
LOC_Os09g38440	9:22131547	G	T	Exon	Nonsynonymous
LOC_Os09g38440	9:22131559	G	A	Exon	Nonsynonymous
LOC_Os09g38440	9:22131629	T	C	Exon	Synonymous
LOC_Os09g38440	9:22131641	C	T	Exon	Synonymous
LOC_Os09g38440	9:22131661	T	A	Exon	Nonsynonymous
LOC_Os09g38440	9:221329:221	A	G	Intron
LOC_Os09g38440	9:22132439	G	A	Exon	Synonymous
LOC_Os09g38440	9:22132478	A	G	Exon	Synonymous
LOC_Os09g38440	9:22132656	T	C	Exon	Nonsynonymous
LOC_Os09g38440	9:22132712	G	A	Exon	Synonymous
LOC_Os09g38440	9:22132850	A	C	Intron
LOC_Os09g38440	9:22132980	C	A	Intron
LOC_Os09g38440	9:22133169	G	A	Intron
LOC_Os09g38440	9:22133515	C	A	Intron
LOC_Os09g38440	9:22133525	T	G	Exon	Nonsynonymous
LOC_Os09g38440	9:22134312	A	G	Exon	Nonsynonymous
LOC_Os09g38440	9:22134672	A	C	Upstream
LOC_Os09g38440	9:22134715	G	T	Upstream
LOC_Os09g38440	9:22134840	T	C	Upstream
LOC_Os09g38440	9:22134957	A	G	Upstream
LOC_Os09g38440	9:22135164	T	C	Upstream
LOC_Os09g38440	9:22135310	C	T	Upstream
LOC_Os09g38450	9:22135446	T	C	Exon	Synonymous
LOC_Os09g38450	9:22135599	T	A	Exon	Nonsynonymous
LOC_Os09g38450	9:22135706	C	T	Downstream
LOC_Os09g38450	9:22137205	T	C	Downstream
LOC_Os09g38450	9:22137488	G	A	Downstream
LOC_Os09g38450	9:22137508	T	G	Downstream
LOC_Os09g38460	9:22137974	C	T	5'-prime UTR
LOC_Os09g38460	9:22138184	C	T	5'-prime UTR
LOC_Os09g38460	9:22138451	A	C	5'-prime UTR
LOC_Os09g38480	9:22146708	A	G	Exon	Synonymous
LOC_Os09g38480	9:22146790	G	A	Exon	Nonsynonymous
LOC_Os09g38480	9:22147225	C	G	Intron
LOC_Os09g38480	9:22147267	T	C	Intron
LOC_Os09g38480	9:22147424	A	G	Exon	Nonsynonymous
LOC_Os09g38480	9:22147502	G	C	Exon	Nonsynonymous
LOC_Os09g38480	9:22147865	T	A	Downstream
LOC_Os09g38480	9:22148094	A	G	Downstream
LOC_Os09g38490	9:22148211	T	C	Upstream
LOC_Os09g38490	9:22148427	T	C	Upstream
LOC_Os09g38490	9:22148582	A	C	Upstream
LOC_Os09g38490	9:22149281	C	T	Upstream		8.5652e-05
LOC_Os09g38490	9:22149362	T	A	Upstream
LOC_Os09g38500	9:22152887	G	A	3'-prime UTR
LOC_Os09g38500	9:22153751	T	G	Intron
LOC_Os09g38500	9:22154321	A	C	Intron
LOC_Os09g38500	9:22154455	C	T	Intron
LOC_Os09g38500	9:22154461	C	G	Intron
LOC_Os09g38500	9:22154496	C	T	Intron
LOC_Os09g38500	9:22154559	G	A	Intron
LOC_Os09g38500	9:22154863	C	T	Exon	Nonsynonymous	2.417e-05
LOC_Os09g38500	9:22155729	G	T	Upstream
LOC_Os09g38500	9:22155790	T	C	Upstream
LOC_Os09g38510	9:22155875	A	G	Downstream
LOC_Os09g38510	9:22156017	G	A	Downstream
LOC_Os09g38510	9:22156063	C	A	Downstream
LOC_Os09g38510	9:22156066	A	G	Downstream
LOC_Os09g38510	9:22156163	A	G	Downstream
LOC_Os09g38510	9:22156479	G	A	Downstream
LOC_Os09g38510	9:22156481	A	G	Downstream
LOC_Os09g38510	9:22156557	C	T	Downstream
LOC_Os09g38510	9:22156696	G	A	Downstream
LOC_Os09g38510	9:22157922	T	C	Downstream
LOC_Os09g38510	9:22157949	G	A	Exon	Synonymous
LOC_Os09g38510	9:22158226	G	A	Intron
LOC_Os09g38510	9:22158575	T	A	Intron
LOC_Os09g38510	9:22158730	T	G	Intron
LOC_Os09g38510	9:22158763	C	T	Intron
LOC_Os09g38510	9:22159033	C	A	Intron
LOC_Os09g38510	9:22159984	A	T	5'-prime UTR		5.6434e-06
LOC_Os09g38510	9:22160171	A	G	5'-prime UTR
LOC_Os09g38520	9:22161300	A	C	Exon	Synonymous
LOC_Os09g38520	9:22161482	G	A	Exon	Synonymous
LOC_Os09g38520	9:22162041	G	A	Exon	Synonymous
LOC_Os09g38520	9:22162500	C	A	Exon	Synonymous
LOC_Os09g38520	9:22162551	C	T	Exon	Synonymous
LOC_Os09g38520	9:22162610	T	C	Exon	Nonsynonymous
LOC_Os09g38520	9:22162995	G	A	Exon	Synonymous
LOC_Os09g38520	9:22164004	T	C	Upstream		1.9295e-05
LOC_Os09g38520	9:22164236	G	A	Upstream
LOC_Os09g38520	9:22164249	C	T	Upstream
LOC_Os09g38520	9:22164301	G	A	Upstream
LOC_Os09g38520	9:22164462	T	C	Upstream
LOC_Os09g38520	9:22164499	T	C	Upstream
LOC_Os09g38520	9:22165038	T	G	Upstream
LOC_Os09g38520	9:22165214	T	G	Upstream
LOC_Os09g38520	9:22165378	T	C	Upstream
LOC_Os09g38520	9:22165422	A	G	Upstream		5.2425e-05
LOC_Os09g38520	9:22165946	T	C	Upstream
LOC_Os09g38520	9:22166051	G	C	Upstream
LOC_Os09g38520	9:22166488	T	C	Upstream
LOC_Os09g38520	9:22166657	A	G	Upstream
LOC_Os09g38520	9:22166789	G	A	Upstream
LOC_Os09g38520	9:22166867	G	T	Upstream
LOC_Os09g38530	9:22167130	G	A	Upstream
LOC_Os09g38530	9:22167847	A	G	Upstream
LOC_Os09g38530	9:22167921	G	A	Upstream
LOC_Os09g38530	9:22167953	G	A	Upstream
LOC_Os09g38530	9:22167970	A	G	Upstream
LOC_Os09g38530	9:22168015	C	T	5'-prime UTR
LOC_Os09g38530	9:22168127	T	C	5'-prime UTR		9.463e-05
LOC_Os09g38530	9:22169989	A	C	Intron
LOC_Os09g38530	9:22170743	A	G	Exon	Nonsynonymous
LOC_Os09g38530	9:22171240	G	T	Exon	Synonymous	7.5959e-05
LOC_Os09g38530	9:22171363	G	T	Exon	Synonymous
LOC_Os09g38530	9:22171669	T	A	Exon	Synonymous
LOC_Os09g38530	9:22172112	G	T	3'-prime UTR		7.1264e-05
LOC_Os09g38530	9:22172180	A	C	3'-prime UTR
LOC_Os09g38540	9:22174039	A	T	Downstream
LOC_Os09g38540	9:22174464	C	T	Downstream
LOC_Os09g38550	9:22175444	C	T	Exon
LOC_Os09g38550	9:22175762	C	T	Intron
LOC_Os09g38550	9:22177070	T	C	Intron
LOC_Os09g38550	9:22177291	A	C	Intron
LOC_Os09g38550	9:22177589	C	T	Intron		4.8854e-05
LOC_Os09g38550	9:22177642	T	C	Intron
LOC_Os09g38550	9:22177902	A	G	Intron		5.7431e-05
LOC_Os09g38550	9:22178076	A	C	Upstream
LOC_Os09g38550	9:22178077	G	A	Upstream
LOC_Os09g38550	9:22178182	T	G	Upstream
LOC_Os09g38550	9:22178514	A	G	Upstream
LOC_Os09g38550	9:22178561	A	C	Upstream
LOC_Os09g38550	9:22178684	G	A	Upstream
LOC_Os09g38550	9:22178766	G	C	Upstream
LOC_Os09g38550	9:22178927	T	C	Upstream
LOC_Os09g38550	9:22178951	G	T	Upstream
LOC_Os09g38550	9:22178971	C	T	Upstream
LOC_Os09g38550	9:22179030	C	T	Upstream
LOC_Os09g38550	9:22179111	A	C	Upstream
LOC_Os09g38550	9:22179692	G	A	Upstream
LOC_Os09g38550	9:22179979	A	G	Upstream
LOC_Os09g38550	9:22180002	A	G	Upstream
LOC_Os09g38550	9:22180044	T	G	Upstream
LOC_Os09g38550	9:22180110	G	T	Upstream
LOC_Os09g38550	9:22180117	G	A	Upstream
LOC_Os09g38550	9:22180283	T	G	Upstream
LOC_Os09g38550	9:22180284	T	A	Upstream
LOC_Os09g38560	9:22180386	T	A	Upstream
LOC_Os09g38560	9:22180407	T	A	Upstream
LOC_Os09g38560	9:22180567	T	C	Upstream
LOC_Os09g38560	9:22180632	G	T	Upstream
LOC_Os09g38560	9:22180649	G	C	Upstream
LOC_Os09g38560	9:22180655	T	C	Upstream
LOC_Os09g38560	9:22180877	A	G	Upstream		3.7856e-05
LOC_Os09g38560	9:22181067	T	A	Upstream
LOC_Os09g38560	9:22181297	C	T	Upstream
LOC_Os09g38560	9:22181330	G	A	Upstream
LOC_Os09g38560	9:22181340	A	T	Upstream
LOC_Os09g38560	9:22181398	T	C	Upstream
LOC_Os09g38560	9:22181436	A	C	Upstream
LOC_Os09g38560	9:22181538	A	C	Upstream
LOC_Os09g38560	9:22182047	G	A	Upstream
LOC_Os09g38560	9:22182350	G	A	Upstream
LOC_Os09g38560	9:22182417	C	T	Upstream
LOC_Os09g38560	9:22182667	A	G	Upstream
LOC_Os09g38560	9:22183078	A	C	3'-prime UTR
LOC_Os09g38560	9:22183207	T	C	3'-prime UTR
LOC_Os09g38560	9:22183333	G	A	Downstream
LOC_Os09g38560	9:22183366	A	G	Downstream
LOC_Os09g38560	9:22183762	A	G	Downstream
LOC_Os09g38560	9:22183881	A	G	Downstream
LOC_Os09g38560	9:22184538	G	C	Downstream
LOC_Os09g38560	9:22184547	A	T	Downstream
LOC_Os09g38560	9:22184587	C	T	Downstream
LOC_Os09g38560	9:22184672	A	G	Downstream
LOC_Os09g38560	9:22184685	A	G	Downstream
LOC_Os09g38560	9:22184965	A	G	Downstream
LOC_Os09g38560	9:22185008	T	A	Downstream
LOC_Os09g38560	9:22185578	C	T	Downstream
LOC_Os09g38560	9:22186133	C	T	Downstream
LOC_Os09g38560	9:22186210	C	A	Downstream
LOC_Os09g38560	9:22186243	C	T	Downstream
LOC_Os09g38560	9:22186457	T	C	Downstream
LOC_Os09g38560	9:22186621	T	TG	Downstream
LOC_Os09g38560	9:22186742	C	A	Downstream
LOC_Os09g38560	9:22187285	T	C	Downstream
LOC_Os09g38560	9:22187303	A	C	Downstream
LOC_Os09g38560	9:22187390	G	C	Downstream
LOC_Os09g38560	9:22187398	C	T	Downstream
LOC_Os09g38560	9:22187496	T	A	Downstream
LOC_Os09g38560	9:22187677	G	A	Downstream
